# Supplementary material for: Physiologically-Based Pharmacokinetics of Ribociclib Drug–Drug Interactions and Organ Impairment Pharmacokinetics in Early Breast Cancer
Source: Pharmaceuticals (Basel). 2026 Mar 11;19(3):461. doi: 10.3390/ph19030461 (PMC13029677; doi:10.3390/ph19030461)
Supplement: Supplementary file 1 [file pharmaceuticals-19-00461-s001.zip]

Archive with 1 entries (1 files):
- pharmaceuticals-4081230-supplementary.pdf
